# Supplementary material for: The attributes of the images representing the SARS-CoV-2 coronavirus affect people’s perception of the virus
Source: PLoS One. 2021 Aug 25;16(8):e0253738. doi: 10.1371/journal.pone.0253738 (PMC8386876; doi:10.1371/journal.pone.0253738)
Supplement: S1 Data — (XLSX) [file pone.0253738.s004.xlsx]

## Sheet: Data_SARS-CoV-2_images
Gender	Age	01 - [Beauty]	01 - [Scientific]	01 - [Realism]	01 - [Infectious]	01 - [Scary]	01 - [Didactics]	02 - [Beauty]	02 - [Scientific]	02 - [Realism]	02 - [Infectious]	02 - [Scary]	02 - [Didactics]	03 - [Beauty]	03 - [Scientific]	03 - [Realism]	03 - [Infectious]	03 - [Scary]	03 - [Didactics]	04 - [Beauty]	04 - [Scientific]	04 - [Realism]	04 - [Infectious]	04 - [Scary]	04 - [Didactics]	05 - [Beauty]	05 - [Scientific]	05 - [Realism]	05 - [Infectious]	05 - [Scary]	05 - [Didactics]	06 - [Beauty]	06 - [Scientific]	06 - [Realism]	06 - [Infectious]	06 - [Scary]	06 - [Didactics]	07 - [Beauty]	07 - [Scientific]	07 - [Realism]	07 - [Infectious]	07 - [Scary]	07 - [Didactics]	08 - [Beauty]	08 - [Scientific]	08 - [Realism]	08 - [Infectious]	08 - [Scary]	08 - [Didactics]
Man	56-65	2	1	1	3	4	1	4	5	3	4	4	5	2	5	5	5	4	5	3	5	5	5	5	5	4	5	5	5	5	4	3	4	5	5	5	4	3	5	5	5	5	5	5	5	4	5	5	5
Woman	36-45	2	2	1	5	5	5	5	4	4	5	4	5	1	5	5	3	3	1	1	5	5	3	3	2	5	4	4	5	5	3	5	4	4	5	4	4	5	4	4	3	3	1	1	5	5	5	5	4
Man	46-55	1	1	1	2	1	3	1	1	1	1	1	1	1	4	4	3	3	2	1	3	3	3	2	2	1	4	3	2	2	1	1	2	1	2	2	2	1	2	2	2	2	1	1	2	1	2	2	2
Man	46-55	2	1	1	3	1	1	5	2	1	2	2	3	1	3	3	5	5	2	2	5	5	5	5	3	4	5	4	5	4	3	3	2	1	4	5	2	3	5	5	5	4	4	4	5	5	5	5	4
Woman	46-55	1	1	1	1	1	1	1	1	1	1	1	1	1	3	2	2	1	1	1	3	1	1	1	1	1	1	1	2	1	1	1	1	1	1	1	1	1	1	1	1	1	1	1	1	1	2	1	1
Man	56-65	2	1	1	3	4	1	4	5	3	4	4	5	2	5	5	5	4	5	3	5	5	5	5	5	4	5	5	5	5	4	3	4	5	5	5	4	3	5	5	5	5	5	5	5	4	5	5	5
Man	46-55	1	1	1	1	1	3	3	1	1	3	1	1	1	5	5	4	3	3	2	5	4	4	2	3	3	3	3	3	1	3	4	3	3	3	1	3	2	4	4	4	3	3	3	3	3	3	2	3
Man	46-55	2	3	2	3	3	3	4	3	3	4	3	2	1	5	5	4	4	3	1	5	5	5	5	4	2	5	5	4	3	4	2	3	4	4	3	3	1	5	5	4	4	1	3	4	4	3	2	2
Man	+65	1	1	1	1	1	1	2	2	2	1	1	2	2	3	2	1	1	2	2	4	3	1	1	2	2	3	2	1	1	2	2	2	1	1	1	2	2	2	2	1	1	2	2	3	3	1	1	2
Man	56-65	4	4	4	1	1	1	3	4	3	1	3	1	1	4	4	2	2	2	3	4	3	1	3	1	4	4	4	1	1	1	3	4	3	1	3	1	4	4	4	1	1	1	3	4	3	1	1	3
Woman	56-65	3	2	1	2	2	3	4	2	1	2	2	2	2	3	3	3	2	2	2	2	2	3	2	1	3	3	2	3	1	2	3	3	3	1	1	1	3	3	2	1	1	1	2	2	2	4	1	3
Woman	26-35	3	1	1	4	3	1	2	2	3	2	1	4	1	5	3	2	1	2	1	5	4	3	2	3	3	3	2	3	2	2	2	4	3	3	1	2	2	5	3	3	2	2	2	5	3	3	1	2
Man	46-55	4	4	2	2	2	5	1	4	4	4	2	4	2	5	5	3	3	3	1	5	5	4	4	5	5	5	5	5	5	5	5	5	5	4	4	5	4	4	4	3	2	4	4	3	3	3	3	4
Woman	26-35	1	1	1	1	1	1	5	2	1	1	1	2	1	2	2	1	1	1	1	2	2	2	1	2	2	2	1	1	1	1	2	1	1	1	1	1	3	2	1	1	1	1	1	2	2	2	2	2
Woman	46-55	1	1	1	1	1	1	1	1	1	3	3	1	1	1	1	1	1	1	1	2	1	1	1	1	1	1	1	3	5	1	1	1	1	3	5	1	1	1	1	2	4	1	1	1	1	4	5	1
Man	18-25	1	1	1	1	1	1	1	2	2	1	2	3	3	5	4	3	2	3	2	4	4	3	3	2	4	5	4	3	2	3	3	5	4	4	3	3	3	5	4	2	1	2	2	5	4	3	3	2
Man	46-55	2	1	1	1	1	1	3	3	2	1	1	3	3	4	4	1	1	3	2	3	3	1	1	3	2	2	1	1	1	2	3	2	3	1	1	2	3	3	3	1	1	2	2	2	2	3	1	2
Woman	36-45	1	1	1	1	1	1	5	4	5	1	1	5	2	3	2	1	1	1	2	3	2	1	1	1	2	2	2	1	1	1	3	3	3	2	1	3	2	2	1	1	1	1	2	2	2	1	1	1
Man	36-45	1	2	2	1	1	2	2	5	5	1	1	4	1	5	5	1	1	4	1	5	5	5	1	4	1	5	5	5	1	4	1	3	4	1	1	3	1	5	5	5	1	4	1	5	5	2	1	4
Man	46-55	1	1	1	4	2	3	1	3	3	4	3	4	2	4	4	3	3	3	1	2	2	4	2	2	2	3	3	4	2	2	3	2	2	4	2	2	1	4	3	4	3	3	1	3	3	4	3	3
Woman	46-55	4	4	4	4	4	4	1	2	2	1	1	5	4	4	4	4	4	4	5	5	5	5	5	5	4	4	4	4	4	4	4	4	4	4	4	4	1	5	1	5	2	1	4	4	4	4	4	4
Man	46-55	4	1	1	1	1	1	3	5	5	5	2	5	1	3	4	3	2	4	1	2	3	3	2	4	2	2	3	3	2	2	2	2	2	2	2	2	1	3	3	4	2	3	2	3	3	4	2	3
Man	46-55	3	2	2	2	1	2	3	3	3	1	1	2	3	3	3	2	2	2	3	5	5	2	1	2	4	4	4	2	1	3	4	5	4	1	1	3	4	5	3	2	1	3	4	4	4	2	1	3
Man	46-55	2	2	2	2	2	2	2	2	2	2	2	2	3	2	4	4	1	3	2	2	2	2	2	2	2	2	2	2	2	2	2	2	2	2	2	2	3	3	3	3	3	3	3	3	3	3	3	3
Woman	26-35	1	1	1	1	1	2	3	4	3	1	1	3	1	3	3	1	1	2	1	2	2	1	1	1	2	4	3	1	1	2	2	3	2	1	1	3	1	2	2	1	1	1	1	4	4	3	1	2
Man	36-45	1	1	1	1	1	1	1	2	1	2	1	2	1	3	4	3	3	2	1	1	1	1	1	2	2	1	2	1	1	2	2	3	2	2	2	2	1	2	2	4	2	2	1	1	1	1	1	1
Woman	36-45	1	1	1	1	1	1	1	5	5	4	5	2	1	4	4	4	4	3	1	5	5	5	5	3	1	5	5	5	5	3	1	3	3	3	2	2	1	4	4	4	3	3	1	3	3	5	3	4
Woman	36-45	1	2	1	1	1	2	2	3	2	4	2	3	2	4	4	2	2	3	1	4	3	2	2	3	2	4	4	3	4	4	2	5	3	4	2	3	2	4	4	3	3	3	2	4	4	4	3	4
Woman	46-55	2	1	2	1	1	1	4	3	3	1	1	2	1	5	5	4	3	1	1	5	5	3	1	1	3	5	4	1	1	2	2	5	3	4	2	3	2	5	4	5	1	4	3	5	5	5	3	4
Man	56-65	1	1	1	1	1	1	1	1	1	1	1	1	1	2	2	1	1	2	1	2	2	1	1	2	1	1	1	1	1	1	1	1	1	1	1	1	1	1	1	1	1	1	2	1	1	1	1	1
Man	26-35	1	1	1	1	1	1	5	4	4	3	2	4	1	5	5	3	1	1	1	5	5	4	2	2	2	4	3	2	1	2	2	5	4	2	1	2	3	5	4	3	1	4	2	5	5	2	1	1
Woman	56-65	1	1	1	3	3	2	1	1	1	2	2	1	1	4	2	4	4	2	1	4	2	3	3	1	2	1	1	3	2	2	1	3	2	3	3	2	3	1	1	2	2	1	1	1	1	4	4	2
Man	46-55	1	1	1	1	1	1	1	1	1	1	1	1	2	4	2	2	2	2	2	4	4	2	2	4	1	4	4	2	2	4	1	1	1	1	1	1	1	1	4	1	1	4	1	4	2	4	3	3
Woman	46-55	2	2	1	1	1	1	5	5	5	1	1	5	3	5	5	1	1	5	5	5	5	1	1	5	5	5	5	1	1	5	5	5	5	1	1	5	5	5	5	1	1	5	3	5	5	1	1	5
Woman	46-55	1	1	1	1	1	1	1	1	1	3	3	1	1	3	2	2	3	2	1	2	1	1	3	1	1	1	1	3	3	1	1	1	1	1	3	1	1	2	1	4	3	1	1	2	1	4	3	1
Woman	46-55	3	2	1	2	2	2	4	4	4	4	4	4	3	4	5	3	2	2	3	5	5	4	3	3	2	3	3	2	3	3	4	3	3	2	2	2	3	5	4	4	2	2	3	4	4	4	3	3
Man	36-45	2	4	4	3	2	4	2	3	3	1	1	3	1	5	5	5	4	4	1	5	5	4	3	3	1	5	4	5	4	4	2	5	5	1	1	4	2	5	5	5	4	3	1	4	4	5	4	3
Man	46-55	3	2	1	1	2	4	4	4	4	2	2	4	1	3	3	2	2	2	2	5	1	2	3	2	3	5	3	2	2	3	3	4	4	2	2	4	3	5	3	2	2	3	3	5	3	2	2	3
Man	56-65	5	1	1	2	1	1	2	5	5	5	3	3	1	5	1	3	1	1	1	5	3	3	2	1	1	3	2	2	2	3	4	4	3	2	1	1	1	5	5	3	2	1	2	3	2	2	2	2
Woman	46-55	2	2	2	2	1	3	4	3	3	2	2	5	3	5	5	2	2	5	2	5	5	2	2	4	3	4	4	2	2	3	4	4	3	2	2	4	2	5	5	3	2	5	3	5	5	3	1	5
Woman	26-35	2	1	1	4	4	3	3	4	4	2	1	3	1	5	5	4	4	5	3	5	5	5	4	4	2	5	4	4	3	3	3	4	4	2	3	3	2	5	5	4	3	4	1	5	5	5	4	4
Woman	46-55	1	1	1	1	1	1	2	3	3	2	1	2	1	2	1	3	2	1	1	2	2	3	2	2	1	2	2	2	1	2	1	2	2	2	1	1	1	1	3	3	2	1	1	1	2	3	3	2
Woman	18-25	3	2	2	1	1	4	2	2	2	2	2	2	2	5	5	5	5	4	2	2	2	3	2	3	1	1	1	1	1	1	1	4	2	3	3	4	2	2	2	2	2	3	1	3	3	4	3	2
Woman	36-45	5	4	3	2	2	5	4	4	3	2	2	2	3	3	3	3	3	3	2	2	2	2	2	2	4	5	5	4	1	3	2	2	2	2	2	2	2	2	2	2	2	2	2	2	2	2	2	2
Man	56-65	3	1	1	1	1	1	2	1	1	1	1	1	1	5	4	2	2	1	1	5	4	1	3	4	2	5	5	1	1	2	2	5	4	2	2	1	1	5	4	1	1	1	4	5	4	4	1	1
Woman	46-55	1	1	1	2	1	2	2	2	2	2	1	3	1	4	4	2	1	4	1	4	4	2	1	2	3	3	3	2	1	3	2	2	2	2	1	2	2	3	3	2	1	3	3	3	3	2	1	3
Man	56-65	1	1	1	1	1	2	3	2	2	3	2	2	2	3	3	3	2	2	2	4	4	3	2	2	3	3	3	2	2	1	2	3	3	3	2	3	3	3	3	3	2	2	3	3	3	3	2	2
Man	+65	4	1	1	1	1	4	1	5	3	5	5	3	1	5	5	3	2	2	1	5	5	5	4	2	3	5	5	4	3	2	3	5	4	4	3	3	1	5	4	4	3	2	2	5	5	4	2	3
Woman	26-35	1	1	1	3	3	1	3	2	1	2	1	1	3	5	3	1	1	1	3	5	3	1	1	1	1	2	2	2	2	1	1	2	2	2	2	1	2	3	3	1	1	1	1	4	4	4	4	1
Woman	56-65	1	1	1	1	1	1	2	2	2	2	1	4	1	3	3	1	1	2	1	4	3	3	2	4	3	2	2	1	1	3	1	2	2	1	1	2	2	3	3	2	1	3	1	2	3	2	2	2
Man	46-55	2	1	1	1	1	3	2	2	1	1	1	2	1	1	2	2	1	1	1	2	2	1	1	1	2	2	2	1	1	1	1	2	2	1	1	1	1	1	2	2	1	1	2	2	2	2	1	1
Woman	56-65	1	1	1	1	1	1	2	3	3	4	4	4	1	2	2	1	1	1	1	1	1	2	1	1	1	1	1	1	1	1	1	1	1	1	1	1	1	1	1	1	1	1	1	2	2	1	1	2
Woman	46-55	4	3	1	1	1	4	5	5	5	1	1	4	1	5	5	5	1	4	1	5	5	3	1	3	5	5	5	1	1	3	5	5	5	1	1	2	4	4	4	1	1	4	1	5	5	5	3	3
Man	+65	1	1	1	1	1	2	2	1	1	1	1	2	1	2	2	1	1	2	1	3	3	2	2	3	1	2	2	1	1	2	2	2	2	1	1	2	1	2	2	1	1	2	1	3	2	2	2	2
Woman	46-55	2	3	3	3	3	3	5	4	3	4	4	4	4	3	3	3	3	3	3	3	3	3	3	3	5	3	3	3	3	3	5	3	3	3	3	3	5	3	3	3	3	3	3	3	3	3	3	3
Man	+65	2	1	1	1	1	1	2	2	1	1	1	1	1	3	2	2	1	2	1	3	2	2	2	2	1	3	2	3	3	2	2	2	2	2	2	2	2	3	2	2	2	2	1	1	2	1	1	1
Man	56-65	4	2	1	2	2	3	4	4	2	2	2	2	1	4	3	3	3	4	2	5	3	2	2	2	2	2	2	2	2	2	4	5	3	2	2	3	2	3	3	2	2	2	4	4	3	3	2	2
Man	36-45	2	1	1	1	1	1	3	4	3	3	3	3	2	5	5	5	4	4	4	4	5	5	4	5	4	5	5	5	5	5	5	4	4	5	4	5	4	4	5	5	4	5	4	5	5	5	5	5
Woman	46-55	1	1	1	2	1	2	1	2	2	1	1	2	1	5	5	4	1	4	1	5	5	3	1	4	1	3	2	1	1	3	1	4	4	1	1	3	1	2	2	2	1	1	1	2	3	3	1	3
Man	56-65	1	2	1	3	3	3	2	3	1	4	1	4	1	5	4	2	1	2	1	5	3	1	1	3	4	5	5	4	4	4	3	5	3	2	2	3	1	5	3	1	1	4	2	5	4	5	3	4
Man	46-55	5	1	1	4	3	1	2	1	1	4	2	4	1	4	3	4	3	3	1	4	3	4	4	4	3	3	2	4	4	4	3	2	2	4	4	2	1	3	3	4	3	2	4	4	4	4	4	4
Woman	36-45	2	3	1	1	1	2	3	3	1	1	1	2	4	5	5	4	3	4	4	5	5	5	4	5	5	5	5	4	1	3	4	4	4	4	3	5	5	4	5	5	1	4	4	4	4	3	1	4
Man	56-65	1	1	1	3	1	2	1	3	3	3	3	1	1	2	1	1	2	1	1	2	3	3	4	1	3	3	3	3	4	2	2	1	2	2	1	1	1	2	3	4	4	3	1	1	1	1	1	1
Woman	36-45	1	2	3	4	3	2	5	4	3	1	1	1	4	5	5	4	1	1	4	4	4	4	1	4	4	3	3	2	1	3	5	4	4	5	1	5	5	3	4	3	1	2	5	4	4	4	1	3
Woman	56-65	2	1	1	1	1	1	1	1	1	1	2	1	2	4	4	3	1	3	3	4	4	1	1	3	4	3	2	1	1	4	3	2	1	1	1	2	3	3	2	1	1	2	4	3	3	2	1	2
Man	36-45	1	1	1	1	1	2	3	2	2	2	2	4	2	5	5	2	2	3	2	5	5	2	2	3	2	4	4	3	2	3	1	3	3	3	2	3	3	4	5	4	3	3	2	4	3	5	4	3
Woman	26-35	1	1	1	2	3	3	1	2	1	2	1	3	3	4	3	3	3	3	4	4	4	4	3	4	3	4	4	3	3	3	5	5	5	5	4	3	3	5	3	5	4	3	3	5	4	5	5	3
Man	36-45	1	1	1	1	1	2	1	1	1	1	1	3	1	4	4	4	4	3	1	4	4	4	4	3	1	4	3	2	1	3	1	2	2	1	1	2	1	3	2	1	1	3	1	4	3	2	1	3
Woman	36-45	1	1	1	2	1	3	1	3	2	5	3	2	4	4	4	4	4	4	5	5	5	4	2	4	5	5	4	4	1	1	4	2	1	2	1	1	1	2	1	2	1	2	4	4	4	4	4	3
Man	26-35	1	1	1	1	1	1	1	1	1	2	2	1	2	5	3	2	2	3	1	4	4	3	2	3	2	3	3	2	2	3	2	3	3	2	2	3	3	3	4	2	1	2	2	3	1	3	2	3
Man	36-45	1	2	1	1	1	2	2	2	2	3	3	2	1	3	3	3	3	2	1	3	3	2	2	3	2	2	2	4	3	2	1	1	2	3	2	2	2	2	4	2	3	2	2	2	2	4	4	2
Woman	46-55	1	2	1	2	1	3	1	4	3	3	1	4	1	4	4	4	1	2	1	4	3	3	1	2	1	2	2	1	1	2	1	2	2	2	1	1	1	4	4	4	1	3	1	1	1	3	1	1
Man	46-55	1	1	1	1	1	4	1	1	2	1	1	3	1	5	4	4	1	4	1	3	3	2	1	2	2	2	1	1	1	1	1	2	1	2	1	2	1	4	3	3	1	3	1	4	3	3	1	3
Woman	46-55	1	1	2	1	1	1	1	5	5	3	4	3	1	4	1	1	1	1	1	5	5	5	5	5	2	2	2	1	1	1	2	5	5	3	2	2	2	5	4	2	2	2	1	5	5	5	4	4
Woman	46-55	1	1	1	1	1	1	1	2	2	1	1	2	1	2	1	1	1	2	1	1	1	1	1	1	1	2	2	1	1	2	1	2	1	1	1	2	1	2	1	1	1	2	1	2	2	1	1	2
Woman	+65	1	1	1	1	1	1	1	1	1	1	1	1	1	1	1	1	1	1	1	1	1	1	1	1	1	1	1	1	1	1	1	1	1	1	1	1	1	1	1	1	1	1	1	1	1	1	1	1
Man	36-45	1	3	2	2	1	5	4	3	2	2	1	5	2	5	5	2	1	5	2	5	5	4	3	5	2	5	5	2	1	4	3	5	5	2	1	5	3	5	4	3	1	5	3	5	4	3	1	4
Woman	46-55	2	1	1	5	5	2	3	1	1	1	2	2	1	2	2	4	4	2	1	3	3	3	3	3	2	3	3	4	4	3	3	1	1	1	1	1	1	1	1	1	1	1	1	2	1	1	1	1
Woman	56-65	1	1	1	1	1	1	1	3	1	1	2	4	2	3	3	1	1	2	1	4	3	1	1	2	2	4	3	1	1	1	1	2	2	1	1	1	1	3	2	1	1	1	1	3	3	2	1	1
Man	36-45	1	1	1	1	1	1	1	1	1	1	1	1	1	1	1	1	1	1	1	1	1	1	1	1	3	5	5	3	1	5	1	1	1	1	1	1	1	1	1	1	1	1	1	2	3	2	2	3
Woman	46-55	1	1	1	1	1	1	1	1	1	1	1	1	1	4	4	4	1	1	1	4	4	4	1	1	1	2	2	2	1	2	1	1	1	2	1	1	1	3	3	3	1	1	1	3	3	4	1	3
Man	56-65	1	1	1	1	1	2	2	2	3	3	3	4	1	2	3	3	3	3	1	4	5	3	2	3	1	2	2	2	2	2	1	2	3	3	2	3	1	2	3	3	2	3	2	1	2	1	2	1
Prefer not to say	46-55	1	1	1	1	1	1	1	1	1	1	1	1	1	3	2	1	1	2	1	2	2	1	1	1	3	3	1	1	1	2	2	1	1	1	1	1	2	2	1	1	1	1	2	2	1	1	1	1
Woman	56-65	3	3	2	1	1	3	3	2	2	2	3	4	1	4	4	2	1	4	1	4	4	2	1	4	3	4	4	2	1	4	3	4	4	2	2	4	3	4	4	2	1	4	2	4	4	3	1	4
Man	56-65	3	3	3	4	4	4	3	3	3	3	3	3	3	5	5	5	5	5	3	5	4	5	4	5	4	4	4	3	3	4	3	5	5	5	5	5	3	5	5	5	5	5	3	5	5	5	5	5
Man	56-65	1	1	1	3	1	3	5	4	5	5	4	4	2	5	5	2	2	3	3	4	4	3	4	3	4	5	4	4	4	4	4	3	3	4	4	3	3	4	4	4	4	4	4	5	5	5	4	4
Man	36-45	2	2	2	4	4	4	5	4	3	4	4	4	1	5	5	3	3	3	1	4	4	3	3	3	1	5	5	4	5	2	1	1	2	3	3	3	1	5	5	3	3	3	2	2	4	3	3	3
Woman	36-45	3	3	2	2	1	2	3	5	5	2	1	3	2	4	3	2	1	3	2	5	4	2	1	2	3	4	4	2	1	2	3	3	3	3	1	2	3	5	5	2	1	3	1	4	2	1	1	1
Woman	26-35	2	4	3	1	1	2	4	4	3	1	1	2	2	5	5	1	1	3	1	5	5	1	1	3	3	4	4	1	1	2	4	4	4	1	1	2	2	5	5	1	1	3	4	5	5	3	2	3
Man	46-55	1	1	1	1	1	1	1	2	1	2	1	1	1	3	2	2	1	1	2	3	2	1	1	1	3	4	3	3	2	1	3	4	1	3	1	1	3	3	2	3	1	1	2	3	2	3	1	1
Woman	26-35	2	2	2	1	2	2	5	5	5	1	1	5	3	5	5	1	2	3	3	5	5	1	2	3	3	5	5	2	2	3	4	5	5	1	1	4	4	5	5	1	1	4	3	5	5	1	2	4
Woman	46-55	2	2	2	2	2	2	3	2	2	2	2	2	3	3	3	3	3	3	4	4	4	4	4	4	3	3	2	3	3	3	4	4	2	3	3	3	4	3	3	2	3	4	4	4	4	4	4	4
Man	36-45	1	1	1	1	1	1	1	2	2	2	2	2	1	2	3	1	1	1	1	3	2	2	2	2	1	2	2	2	2	1	1	2	2	2	2	2	1	2	3	2	2	2	1	3	3	3	3	2
Woman	36-45	1	1	1	1	1	1	1	1	1	1	1	2	2	3	3	2	2	3	1	2	3	3	2	2	4	4	4	4	3	4	3	2	2	2	2	2	2	3	3	2	2	3	1	1	1	1	1	1
Woman	36-45	1	3	3	2	1	1	2	3	2	2	2	1	1	4	4	4	3	1	1	3	2	3	2	1	1	4	3	3	3	1	1	2	2	3	3	1	1	3	3	2	2	1	1	4	3	3	3	2
Man	56-65	4	2	1	1	1	4	3	2	1	2	1	2	1	5	3	5	5	2	1	5	4	4	3	2	5	3	2	3	3	2	3	3	2	1	2	3	4	2	2	3	1	2	5	4	3	4	2	4
Man	46-55	2	2	2	2	2	2	2	3	3	2	2	3	3	5	5	3	1	4	2	4	4	2	2	3	2	4	3	2	2	3	2	3	3	2	2	2	2	3	3	2	2	2	2	2	2	2	2	2
Woman	56-65	5	3	3	2	1	3	4	3	3	1	1	1	3	5	5	3	3	5	3	5	5	3	1	2	3	3	3	1	1	2	5	4	4	3	1	2	3	5	5	3	2	3	5	5	5	5	2	3
Man	46-55	2	2	2	1	1	1	4	3	3	3	3	3	1	5	4	4	3	4	4	3	3	4	4	4	4	3	3	3	2	3	1	1	1	1	1	1	1	1	2	2	2	3	2	4	4	4	4	4
Man	56-65	2	2	2	2	2	3	3	2	2	3	3	3	2	3	2	4	3	2	1	3	3	4	4	2	2	3	2	3	3	3	2	3	3	3	3	3	2	3	2	3	3	3	2	2	3	3	3	3
Man	18-25	1	1	1	2	1	2	3	1	2	1	2	1	3	4	4	2	2	4	2	5	3	4	3	3	4	3	3	3	4	3	1	4	5	4	4	5	3	4	3	5	3	5	1	5	4	5	4	4
Woman	46-55	2	1	1	1	1	1	3	3	2	3	2	2	1	5	5	5	5	5	1	5	5	5	5	5	2	5	5	5	4	4	2	3	2	3	3	2	1	5	5	5	3	4	2	5	4	4	3	4
Man	36-45	1	1	1	1	3	1	4	3	2	3	2	4	1	4	3	4	4	4	1	3	1	3	4	2	3	4	4	3	4	4	1	5	3	4	5	2	4	3	3	4	4	3	2	4	4	4	5	4
Man	56-65	1	1	1	1	1	1	5	5	5	3	3	3	2	5	5	3	1	4	1	5	5	2	2	3	4	4	4	3	2	4	1	1	1	1	1	1	1	5	4	4	3	4	1	5	4	4	1	4
Woman	18-25	2	1	1	2	3	4	1	1	1	2	1	2	2	5	5	4	4	2	1	5	5	4	4	3	2	5	5	4	3	2	2	4	4	5	4	2	2	3	4	2	2	2	1	4	4	5	3	2
Woman	46-55	2	1	1	2	1	2	2	3	1	3	2	2	1	4	4	2	2	2	2	5	5	4	2	2	3	5	4	3	2	2	2	4	3	3	2	2	2	4	3	2	1	1	2	3	3	3	2	2
Man	56-65	4	1	2	1	1	1	4	1	1	1	1	1	1	4	1	2	1	4	3	4	2	2	1	3	1	4	4	4	2	4	3	2	1	2	1	1	1	3	2	4	2	4	1	1	1	1	1	2
Woman	46-55	1	1	1	1	1	1	1	1	1	1	1	1	1	3	2	2	1	1	1	3	1	1	1	1	1	1	1	2	1	1	1	1	1	1	1	1	1	1	1	1	1	1	1	1	1	2	1	1
Man	+65	1	1	1	1	1	1	1	2	2	2	1	1	1	3	3	3	1	1	1	2	2	2	1	1	1	3	3	4	1	1	1	2	2	2	1	1	1	2	2	2	1	1	1	2	2	3	1	1
Man	46-55	4	3	3	3	3	3	3	3	3	3	3	3	1	5	5	4	4	4	2	3	3	3	3	2	2	3	3	3	2	3	4	4	3	3	2	3	2	2	2	2	2	2	3	3	3	3	3	3
Woman	18-25	1	1	1	1	1	1	2	3	5	5	5	1	1	5	3	3	3	1	3	3	3	2	1	1	1	3	2	3	4	4	4	2	1	3	2	1	4	1	1	4	1	1	1	5	1	5	5	1
Woman	36-45	1	1	1	2	1	2	1	3	3	2	2	1	1	5	4	3	3	2	1	1	1	1	1	1	1	4	4	4	3	1	1	5	5	4	1	5	1	4	4	4	2	1	1	4	4	4	2	1
Man	46-55	2	1	1	1	1	1	2	2	2	1	1	1	1	2	2	1	1	1	1	3	3	1	4	1	3	2	1	1	1	1	3	1	2	2	1	1	2	3	2	1	1	1	2	2	1	1	1	1
Woman	46-55	3	2	2	2	2	3	3	2	2	2	2	2	2	2	3	2	2	2	3	4	4	2	2	4	3	3	3	2	2	3	4	2	2	2	2	3	3	3	2	2	2	2	3	2	2	2	2	2
Woman	46-55	1	1	1	1	1	2	3	1	1	2	2	1	1	1	1	1	1	1	1	1	1	1	1	1	2	1	1	1	1	1	1	1	1	1	1	1	1	1	1	3	1	1	2	1	1	1	2	1
Woman	26-35	1	1	1	1	1	1	1	1	1	1	1	1	1	1	1	1	1	1	1	1	1	1	1	1	1	1	1	1	1	1	1	1	1	1	1	1	1	1	1	1	1	1	1	1	1	1	1	1
Man	46-55	3	1	1	2	1	2	1	2	2	3	2	2	1	4	3	4	4	3	1	4	4	4	3	2	1	4	4	3	4	3	2	2	2	2	2	2	2	3	3	3	3	2	1	4	4	4	4	2
Woman	36-45	1	1	1	1	1	1	2	2	2	3	1	3	1	4	4	4	2	3	3	5	5	4	2	3	3	4	4	1	1	4	2	3	3	1	1	3	1	5	5	1	1	3	4	4	4	4	3	4
Woman	56-65	1	1	1	1	1	1	1	1	1	1	1	1	1	3	3	1	1	1	1	2	2	1	1	1	1	2	2	1	1	1	1	1	1	1	1	1	1	1	1	1	1	1	1	2	2	1	1	1
Woman	56-65	1	1	1	1	1	1	4	3	4	3	2	5	1	4	3	3	2	3	2	4	3	2	2	3	3	4	3	2	2	3	2	2	1	2	2	2	3	3	3	2	2	3	2	3	3	2	2	2
Man	46-55	2	1	1	1	1	1	2	2	2	1	1	1	1	2	2	1	1	1	1	3	3	1	4	1	3	2	1	1	1	1	3	1	2	2	1	1	2	3	2	1	1	1	2	2	1	1	1	1
Woman	+65	3	3	3	3	3	3	3	3	3	3	3	3	2	2	2	2	2	2	2	2	2	5	5	2	4	4	2	5	5	2	5	5	5	5	1	5	2	2	2	2	2	2	2	2	2	2	2	2
Woman	46-55	1	1	1	1	1	1	2	3	3	1	1	2	1	4	4	1	1	1	1	4	4	1	1	1	1	2	1	1	1	1	3	2	1	1	1	1	1	2	1	1	1	1	1	2	1	1	1	1
Woman	18-25	1	1	1	1	1	1	4	3	3	3	3	3	2	3	2	2	2	2	3	5	2	2	2	2	1	1	1	1	1	1	2	2	2	2	1	1	1	1	1	1	1	1	3	3	2	3	3	3
Woman	26-35	2	2	1	1	1	4	5	5	5	1	1	5	4	5	5	1	1	5	4	5	5	1	1	5	4	4	4	1	1	4	5	4	4	1	1	4	3	4	4	1	1	4	4	3	4	1	1	4
Man	46-55	1	1	1	1	1	1	1	1	1	1	1	1	1	4	4	1	1	4	2	4	4	4	1	4	3	4	4	4	1	4	1	1	1	1	1	1	4	4	4	4	1	4	4	4	4	4	1	4
Man	46-55	3	2	2	2	2	3	5	4	3	3	3	3	3	5	5	3	2	3	3	5	4	3	3	3	4	4	3	3	3	3	4	4	3	4	4	4	4	4	3	3	3	3	4	5	3	3	3	3
Woman	18-25	1	1	1	2	2	1	4	3	3	1	1	2	1	5	5	3	1	5	1	5	5	3	1	5	3	4	4	3	1	2	3	4	4	1	1	3	2	5	5	3	1	5	1	4	3	4	4	3
Man	46-55	1	1	1	1	1	1	4	4	3	1	1	2	2	3	3	1	1	3	1	3	3	1	1	1	3	1	1	1	1	1	2	1	1	1	1	1	2	2	2	1	1	1	3	3	2	1	1	1
Man	46-55	2	3	2	1	1	4	3	4	4	1	1	4	1	5	5	3	1	5	1	5	5	2	2	2	2	4	4	2	1	3	3	2	2	1	1	1	2	5	5	3	1	3	2	5	5	3	2	4
Woman	46-55	1	1	1	1	1	1	1	1	1	1	1	1	1	1	1	1	1	1	1	2	1	1	1	1	1	1	1	1	1	1	1	3	1	1	1	1	1	2	1	1	1	1	1	1	1	1	1	1
Woman	46-55	4	2	2	1	1	4	4	3	3	1	1	4	1	3	3	1	1	1	2	4	4	1	1	4	3	4	4	1	1	4	1	1	1	1	1	1	1	1	1	1	1	1	1	2	2	1	1	3
Woman	+65	2	1	1	1	1	4	1	2	1	2	2	3	1	5	5	2	2	3	1	5	5	2	2	5	5	3	3	2	2	3	2	1	1	2	1	3	3	4	2	1	1	4	1	4	3	5	5	5
Woman	56-65	1	2	2	1	1	2	1	1	1	1	1	3	1	3	3	3	3	2	1	3	3	3	1	1	4	3	3	1	1	1	3	2	2	1	1	2	3	3	3	3	1	2	4	3	3	3	2	2
Man	36-45	2	1	1	2	3	1	1	2	2	2	2	2	1	5	5	5	3	4	1	5	4	4	3	4	1	4	4	4	3	3	2	1	1	2	1	1	1	4	3	3	2	2	2	5	4	5	5	5
Woman	46-55	1	1	1	1	1	1	1	1	1	2	2	1	1	2	2	2	1	1	1	3	2	3	2	2	1	2	2	3	4	1	1	2	1	3	2	2	1	1	1	3	1	1	2	3	2	5	2	1
Woman	36-45	1	1	1	1	1	1	5	5	5	1	1	3	3	4	4	1	1	3	3	4	4	1	1	1	4	4	4	1	1	1	4	4	3	1	1	1	3	4	4	1	1	1	4	4	4	3	1	3
Woman	26-35	1	1	1	1	1	1	1	3	3	1	1	2	1	5	5	1	1	1	1	5	5	1	1	1	2	3	3	1	1	2	3	5	5	1	1	3	1	3	3	1	1	1	1	3	3	1	1	1
Woman	26-35	1	2	1	1	1	1	4	3	3	2	1	4	2	3	3	2	1	3	1	3	3	3	2	3	2	3	3	2	1	2	3	3	3	2	1	3	2	3	3	1	1	3	2	2	2	3	2	2
Man	46-55	2	2	2	1	1	2	1	2	2	1	1	2	1	4	4	1	1	3	1	4	4	1	1	3	1	4	3	1	1	3	1	4	3	1	1	3	1	4	4	1	1	3	1	3	2	1	1	1
Man	26-35	1	1	1	1	1	1	2	5	5	1	1	3	1	3	3	1	1	1	1	2	3	1	1	1	2	3	2	1	1	2	2	4	3	1	1	2	1	4	3	1	1	2	1	2	2	1	1	1
Woman	46-55	4	1	1	1	1	1	2	4	4	4	4	4	1	4	4	4	4	4	1	4	3	2	2	2	1	1	1	1	1	1	1	3	2	2	1	1	1	1	1	1	1	1	1	4	1	1	1	1
Man	18-25	1	3	1	5	4	4	4	5	5	5	3	5	3	4	3	5	5	4	1	4	2	1	2	3	5	5	3	5	4	4	3	4	3	4	4	3	3	4	3	5	4	4	3	4	4	5	5	4
Woman	+65	2	1	1	1	1	1	1	1	1	1	1	1	1	1	1	1	1	1	1	4	4	1	1	2	2	4	4	1	1	1	1	1	1	1	1	1	1	3	3	2	1	2	1	2	2	1	1	1
Man	46-55	2	1	1	1	1	1	4	4	3	1	1	5	4	5	5	1	1	5	3	5	5	1	1	4	3	4	4	1	1	3	3	5	5	5	1	5	3	5	5	1	1	4	4	5	5	5	4	5
Woman	36-45	2	1	1	2	1	1	2	1	1	2	3	1	1	2	2	3	2	2	1	2	1	1	1	1	2	2	2	3	3	3	2	1	1	2	2	1	1	1	1	1	1	1	2	3	2	4	2	3
Woman	36-45	1	1	1	1	1	2	1	2	1	2	2	1	1	1	2	1	3	1	1	2	2	2	2	1	2	2	2	1	1	1	2	1	1	1	1	1	1	2	2	2	2	1	1	1	1	2	2	1
Woman	26-35	1	2	1	3	3	3	2	3	2	3	4	1	3	5	5	3	3	4	2	5	4	5	5	3	2	4	4	4	4	3	1	3	2	4	4	1	2	5	3	4	4	2	1	4	3	4	4	2
Woman	46-55	1	5	3	5	5	4	1	5	4	4	4	4	1	5	3	5	5	4	1	4	4	3	3	3	1	5	4	5	5	4	1	3	3	4	4	3	1	4	2	4	4	3	1	3	3	3	3	3
Woman	36-45	3	2	2	2	2	2	1	2	2	2	2	2	1	5	5	5	5	5	1	5	5	5	5	5	3	2	2	2	2	2	3	1	1	1	1	1	4	3	3	3	3	3	1	2	2	2	2	2
Man	36-45	3	1	1	1	1	1	4	2	1	1	1	2	1	4	4	1	1	3	1	4	3	1	1	1	1	3	2	1	1	3	1	4	4	1	2	4	1	4	4	3	1	3	2	4	4	4	2	3
Man	46-55	2	1	1	2	1	1	2	3	2	3	2	1	2	4	4	4	2	4	1	5	5	5	5	5	3	3	2	3	2	2	1	3	2	2	1	2	1	3	2	1	1	2	1	1	1	3	2	1
Man	36-45	3	3	3	3	3	3	3	3	3	3	3	3	3	3	3	3	3	3	3	3	3	3	3	3	5	5	5	3	3	3	5	5	5	3	3	3	5	5	5	3	3	3	3	3	3	3	3	3
Man	56-65	3	3	2	1	1	1	1	1	1	1	1	1	1	1	1	1	1	1	2	1	1	1	1	1	1	1	1	1	1	1	1	1	1	1	1	1	1	1	1	1	1	1	1	1	1	1	1	1
Man	46-55	1	1	1	1	1	1	3	4	4	3	3	4	1	4	4	4	3	4	1	4	4	3	2	3	2	5	4	3	3	3	1	5	5	5	3	4	1	4	4	3	3	4	2	5	5	4	3	4
Woman	26-35	1	1	1	1	1	1	3	2	2	2	1	3	1	3	3	3	1	2	1	2	4	3	1	1	2	2	2	2	1	1	1	1	1	1	1	1	2	2	2	2	1	1	1	3	2	2	1	1
Woman	26-35	1	1	1	1	4	1	4	4	3	2	2	3	1	3	3	1	1	1	1	3	3	1	1	1	2	2	2	1	1	1	1	3	1	3	1	1	1	2	1	1	1	1	1	3	3	1	1	1
Woman	18-25	1	1	1	2	1	2	3	4	4	5	3	3	1	4	4	5	3	2	2	3	2	2	3	2	2	4	3	4	3	2	4	2	1	1	1	3	2	4	4	4	2	5	1	3	3	5	4	2
Man	46-55	2	4	3	2	2	2	3	3	3	3	2	2	2	2	2	3	2	2	3	4	4	3	2	2	2	2	2	2	2	2	3	4	4	3	2	2	3	4	5	4	3	3	3	3	3	3	2	2
Man	46-55	2	2	1	2	2	5	3	4	2	3	3	3	3	3	1	1	1	1	3	2	2	2	2	3	3	3	2	2	1	1	1	3	1	3	1	2	4	4	4	4	2	1	3	5	4	4	3	3
Man	+65	5	1	1	1	1	2	1	3	1	2	3	3	1	5	5	2	1	4	1	5	5	4	5	4	1	1	1	2	2	1	2	3	1	2	1	4	2	2	1	1	1	3	1	5	4	5	5	5
Woman	26-35	5	1	1	1	1	1	3	1	1	1	1	4	2	5	5	2	1	1	3	5	5	4	1	1	1	5	5	1	1	1	1	1	1	1	1	1	2	4	5	1	1	1	1	1	1	5	5	1
Woman	36-45	1	3	3	1	1	4	1	4	3	1	1	4	1	5	5	1	1	3	1	5	5	1	1	3	1	5	5	1	1	4	1	4	4	1	1	4	1	5	5	1	1	3	1	5	4	1	1	2
Woman	36-45	2	3	1	1	1	4	2	1	1	1	1	1	1	5	5	3	1	1	2	5	5	4	1	1	1	5	5	3	1	3	3	3	3	3	1	1	3	5	5	3	1	1	1	5	5	3	1	4
Woman	26-35	2	3	2	2	2	2	4	3	2	2	2	2	2	4	4	3	3	3	1	3	3	2	2	2	2	4	4	3	2	2	3	4	3	3	2	1	1	4	4	3	2	2	1	1	1	1	1	1
Man	36-45	1	1	1	1	1	3	1	1	1	2	1	1	1	4	4	1	1	1	1	4	4	1	1	1	1	4	4	3	1	1	1	3	2	1	1	1	1	3	4	2	1	1	1	4	4	1	1	1
Man	46-55	1	1	1	1	1	1	1	1	1	1	1	1	1	3	3	1	1	1	1	3	3	1	1	2	1	2	2	1	1	1	1	2	2	1	1	2	1	3	3	1	1	1	1	1	1	1	1	1
Man	+65	4	2	2	2	2	3	2	4	3	3	2	3	3	3	3	4	4	3	4	4	3	3	3	4	3	3	3	2	2	3	2	4	4	4	3	3	2	4	4	4	4	4	2	5	4	1	1	5
Man	56-65	2	1	1	2	1	3	4	4	4	3	2	5	2	1	1	1	1	1	2	2	2	2	2	2	4	4	4	3	2	5	3	2	2	2	1	2	2	2	2	2	1	2	3	2	2	2	1	2
Woman	56-65	1	1	1	1	1	1	3	2	2	1	1	1	1	3	3	1	1	1	1	3	3	1	1	1	3	2	1	1	1	1	1	1	1	1	1	1	1	3	3	1	1	1	1	1	1	1	1	1
Man	46-55	1	2	1	2	2	2	3	3	3	4	5	3	1	5	4	4	3	3	1	3	2	3	3	3	1	4	3	4	3	3	1	4	2	4	3	3	1	5	4	4	3	3	1	5	4	4	4	3
Woman	36-45	1	4	3	3	3	3	2	2	2	2	2	2	2	3	2	2	2	2	2	3	3	3	2	2	2	3	3	2	2	2	2	3	3	4	3	3	2	3	2	2	2	2	2	3	2	2	2	2
Woman	56-65	5	3	2	2	1	2	5	5	5	3	1	5	5	5	5	3	1	4	5	5	5	2	1	3	5	5	5	4	1	3	5	3	4	3	1	2	5	5	5	1	1	3	5	5	5	5	4	3
Man	46-55	1	1	1	1	1	1	1	5	1	1	1	3	1	4	2	2	2	1	1	2	2	1	1	1	1	2	2	1	1	1	1	1	1	1	1	1	1	4	3	1	1	1	1	3	3	1	1	1
Woman	56-65	1	1	1	1	1	1	4	4	4	1	1	4	5	5	5	2	2	4	5	5	5	2	2	4	4	4	5	2	2	4	3	2	1	1	1	1	4	4	4	1	1	3	4	4	4	2	2	3
Woman	46-55	1	1	1	1	1	1	1	4	1	1	1	4	1	1	1	1	1	1	1	1	1	1	1	1	1	1	1	1	1	1	1	2	1	1	1	2	1	1	1	1	1	1	1	5	1	1	1	5
Woman	46-55	1	1	1	1	1	1	1	1	1	1	1	2	1	3	3	2	2	2	1	1	1	1	1	1	1	1	1	3	3	1	1	5	5	4	2	3	1	5	4	4	4	2	2	1	1	1	1	1
Man	18-25	1	1	1	1	1	1	3	2	1	1	1	1	1	2	2	1	1	1	2	4	4	1	1	1	3	3	3	1	1	1	3	2	3	1	1	1	3	2	3	1	1	1	3	2	3	1	1	1
Woman	46-55	1	1	1	4	3	1	1	3	3	4	3	3	1	3	3	4	3	3	1	3	3	4	3	3	1	3	3	4	3	3	1	4	4	5	4	4	1	3	3	4	3	3	1	4	4	5	4	4
Woman	18-25	3	3	3	3	3	3	3	3	3	3	3	3	1	3	3	3	3	3	1	3	3	3	3	3	2	3	3	3	3	3	3	3	3	3	3	3	3	3	3	3	3	3	3	3	3	3	3	3
Man	56-65	1	1	1	1	1	3	1	1	1	1	1	1	1	5	4	5	5	3	1	5	5	5	5	1	1	3	3	4	5	1	1	1	1	1	1	1	1	1	1	1	1	1	1	1	1	1	1	1
Man	46-55	2	2	2	2	2	2	3	3	3	2	2	3	2	2	2	2	2	2	2	3	3	2	2	2	2	2	2	2	2	2	2	2	2	2	2	2	2	2	2	2	2	2	2	2	2	2	2	2
Man	36-45	1	1	1	3	3	1	2	3	2	3	1	2	2	5	5	3	2	3	2	4	5	3	2	4	3	4	4	3	2	3	2	3	3	3	2	2	1	4	4	3	2	1	2	5	5	2	2	4
Man	46-55	2	2	2	1	1	3	3	2	2	3	1	4	2	4	4	4	2	4	2	5	3	2	1	3	3	1	3	2	3	1	3	2	2	1	1	2	2	4	4	4	2	4	2	4	4	4	3	4
Woman	46-55	1	2	2	1	1	3	2	2	2	1	1	3	1	2	3	2	1	2	1	4	4	1	1	3	1	3	3	2	1	1	1	2	2	1	1	1	1	2	2	1	1	1	1	4	4	1	1	2
Woman	36-45	1	1	1	3	3	1	4	4	3	1	1	3	5	5	5	2	1	2	3	5	5	1	1	2	3	5	5	1	1	2	5	5	5	3	1	2	5	5	5	2	1	2	3	5	5	1	1	1
Man	56-65	2	1	1	2	1	1	2	3	3	2	2	3	1	4	5	3	2	2	1	4	5	2	2	2	2	4	4	3	2	3	2	3	3	3	2	3	1	4	5	3	1	3	2	4	5	3	2	3
Woman	56-65	1	1	1	1	1	2	3	4	4	4	4	4	1	3	3	3	3	2	1	3	4	4	3	3	2	3	4	4	3	3	1	3	2	3	3	2	1	3	3	3	3	2	1	4	4	4	3	3
Woman	46-55	1	1	2	2	2	2	1	2	2	2	1	2	1	5	5	5	4	4	1	5	5	4	3	3	1	4	4	3	2	3	1	3	3	3	3	3	1	5	4	3	3	3	1	5	5	5	4	4
Man	36-45	2	3	1	1	1	3	1	3	3	2	2	3	1	3	3	2	2	3	1	3	3	3	2	3	1	3	3	3	2	3	2	3	2	3	2	3	1	3	3	3	2	3	1	3	3	3	2	3
Man	56-65	1	1	1	1	1	1	1	5	5	5	5	5	1	1	1	1	1	1	1	1	1	1	1	1	1	1	1	1	1	1	1	1	1	1	1	1	1	1	1	1	1	1	1	1	1	1	1	1
Man	46-55	4	1	1	2	1	5	3	2	2	4	3	3	1	4	4	4	3	3	1	5	5	4	3	4	2	4	3	4	4	3	1	4	3	5	4	3	1	3	4	4	4	3	1	4	3	4	3	2
Man	56-65	3	2	2	3	3	2	2	5	4	2	3	3	1	3	3	4	4	1	1	3	3	2	2	2	1	3	2	2	2	3	1	3	3	2	2	3	1	3	2	3	3	2	1	2	2	3	2	3
Woman	26-35	2	3	3	1	1	2	3	5	5	1	1	4	3	5	3	1	1	2	5	5	5	1	1	2	4	5	4	1	1	3	4	5	5	1	1	3	4	5	4	1	1	2	4	5	5	1	1	3
Man	46-55	4	1	1	2	1	2	5	4	3	5	1	4	1	5	5	5	1	4	1	4	5	5	1	4	1	2	2	3	1	4	2	5	5	5	1	4	3	4	3	4	1	4	2	4	4	4	1	4
Man	36-45	1	1	1	1	1	1	3	2	1	1	1	1	1	3	3	1	1	1	2	1	1	1	1	1	4	2	3	1	1	3	3	1	1	1	1	1	2	1	1	1	1	1	2	2	1	1	1	1
Woman	36-45	4	1	1	1	1	1	3	2	1	1	1	1	1	5	4	4	4	3	1	5	4	4	4	3	3	2	2	1	1	2	1	2	1	1	3	1	1	5	4	4	3	3	1	2	1	1	3	1
Woman	56-65	1	1	1	1	1	4	5	3	2	1	1	5	2	4	4	1	1	4	2	5	5	1	1	4	1	2	2	1	1	1	1	1	1	1	1	1	1	1	1	1	1	1	1	2	2	1	1	1
Woman	56-65	5	2	1	1	1	2	1	3	3	3	2	3	1	5	5	5	5	4	1	5	5	5	4	5	1	5	5	4	4	3	1	5	5	3	3	3	1	5	5	5	4	3	1	5	5	5	4	4
Woman	46-55	1	1	1	1	1	1	4	2	2	3	2	2	2	4	4	4	3	4	1	4	4	4	3	4	2	4	4	4	3	3	2	2	2	2	1	2	2	4	4	4	3	4	3	4	3	4	3	3
Woman	56-65	1	1	1	1	1	1	1	1	1	1	1	2	1	5	4	1	1	3	1	5	5	4	1	4	1	4	4	2	1	3	1	1	1	1	1	1	1	3	3	3	1	3	2	4	4	1	1	4
Man	56-65	1	1	1	1	1	2	1	1	1	1	1	1	1	1	1	1	1	1	1	1	1	1	2	1	1	1	1	1	1	1	1	1	1	1	1	1	1	1	1	1	1	1	1	1	1	1	1	1
Man	46-55	1	1	1	1	1	1	2	2	2	3	3	2	1	2	1	2	1	2	1	2	1	1	1	2	1	2	1	2	1	2	2	2	1	2	1	2	2	2	2	2	2	2	2	2	2	2	2	2
Woman	46-55	1	1	1	1	1	1	5	1	1	1	1	1	1	5	5	5	5	4	1	5	5	5	5	5	1	5	5	5	5	3	1	4	3	4	3	2	1	4	4	3	2	3	1	5	5	5	5	1
Woman	36-45	1	1	1	1	1	1	5	5	5	1	1	5	1	5	5	1	1	5	1	5	5	1	1	5	1	1	1	1	1	1	1	1	1	1	1	1	3	5	5	1	1	5	5	5	5	1	1	3
Man	56-65	1	1	1	1	1	1	1	5	3	1	1	1	1	5	5	4	1	1	1	5	5	5	1	1	1	5	5	5	1	1	1	5	5	5	1	1	1	5	5	5	1	1	1	5	5	5	1	1
Woman	46-55	1	1	1	1	1	1	1	1	1	1	1	1	1	3	2	1	1	1	1	3	3	4	2	1	1	1	1	1	1	1	1	1	1	1	1	1	1	3	3	5	2	1	1	3	2	4	3	2
Man	46-55	1	1	1	1	1	1	1	2	2	3	3	2	1	4	4	3	3	1	1	4	4	4	3	3	1	4	4	3	2	2	1	4	3	2	2	1	1	4	3	3	2	1	1	4	4	3	3	2
Woman	56-65	1	1	1	1	1	1	3	4	2	3	3	3	2	4	4	4	3	3	2	4	4	4	4	4	4	4	5	3	3	3	4	2	2	2	2	2	3	4	4	2	3	2	5	4	4	3	3	3
Man	36-45	3	3	1	2	2	5	4	4	2	2	4	2	1	4	4	3	3	3	1	4	4	3	2	3	2	3	4	3	2	3	3	4	3	2	2	3	3	4	3	2	2	3	2	4	4	4	3	3
Prefer not to say	46-55	1	1	1	1	1	1	2	2	1	1	1	2	5	5	5	1	1	5	5	5	5	1	1	5	5	5	5	1	1	5	4	4	4	1	1	4	5	5	5	1	1	5	5	5	5	1	1	5
Woman	46-55	1	1	1	1	1	1	1	4	4	1	1	1	1	5	5	1	1	1	1	4	4	1	1	1	2	4	4	1	1	2	1	1	1	1	1	1	1	1	1	1	1	1	1	1	1	1	1	1
Man	46-55	1	1	1	1	1	4	2	3	2	1	1	4	1	3	3	1	1	4	1	3	2	1	1	4	1	3	2	1	1	4	1	3	2	1	1	4	1	3	2	1	1	4	1	3	2	1	1	4
Man	56-65	1	1	1	1	1	1	2	3	2	2	2	2	2	4	3	3	2	2	3	3	3	3	2	2	4	2	2	2	2	1	3	2	1	1	1	2	2	3	3	3	2	1	2	2	2	2	2	1
Man	26-35	1	1	1	1	1	5	1	3	3	1	1	1	1	5	5	1	1	1	1	4	5	1	1	1	1	3	3	1	1	2	1	2	2	1	1	3	1	3	3	1	1	1	1	4	3	1	1	1
Woman	46-55	1	2	2	2	2	2	1	3	2	3	2	2	1	3	2	3	3	2	1	3	2	2	2	2	1	2	2	2	2	2	1	2	2	2	2	2	1	2	2	2	2	2	1	2	2	3	2	2
Man	46-55	2	2	2	2	2	2	2	2	2	2	2	2	2	2	2	2	2	2	2	5	4	3	2	4	2	3	2	2	2	3	2	2	2	2	2	2	2	2	2	3	2	2	3	5	2	1	1	3
Woman	56-65	3	4	4	4	3	4	4	4	3	4	3	3	2	2	2	2	2	2	2	3	3	2	2	2	4	3	3	2	2	2	3	3	3	3	2	3	3	3	3	2	2	3	3	3	2	3	2	1
Woman	36-45	4	2	2	1	1	2	4	4	4	1	1	3	3	5	5	1	1	3	4	5	5	1	1	3	5	5	5	1	1	3	4	5	5	1	1	3	4	5	5	1	1	3	4	5	5	1	1	3
Woman	46-55	1	1	1	1	1	1	5	5	5	5	5	5	1	1	1	1	1	1	1	1	1	1	1	1	2	2	2	2	2	2	2	2	2	2	2	2	1	1	1	1	1	1	2	2	2	1	1	1
Woman	26-35	1	1	1	4	2	1	4	3	4	3	2	3	1	4	4	3	3	2	1	3	3	3	3	3	1	3	2	3	2	2	1	3	3	2	2	2	2	3	3	4	3	2	2	3	3	4	4	3
Woman	56-65	3	2	2	2	2	2	3	4	3	3	3	3	1	4	3	4	4	3	1	3	1	5	5	3	1	4	4	5	5	4	1	2	2	4	4	3	1	1	1	4	4	1	1	2	2	4	3	2
Woman	46-55	3	2	1	1	1	2	4	3	3	1	1	1	3	5	5	5	1	2	4	5	5	3	1	5	4	5	5	1	1	2	2	3	3	3	1	1	5	5	5	5	2	5	3	5	5	5	5	1
Woman	46-55	2	1	2	1	1	3	2	3	3	2	2	2	4	5	5	5	1	3	5	5	5	5	1	3	5	5	5	5	2	3	4	2	2	1	1	1	5	5	4	5	1	2	5	4	3	4	1	3
Woman	+65	2	2	2	1	1	2	3	5	5	1	1	5	2	4	4	2	1	3	2	4	5	2	1	2	3	5	5	3	1	5	3	4	5	1	1	3	2	4	4	2	1	4	2	4	4	3	1	2
Woman	56-65	3	2	2	1	1	2	3	3	3	3	3	3	3	5	5	4	2	3	3	5	4	3	2	1	4	5	4	4	2	2	5	5	5	4	3	4	4	5	5	4	3	3	4	5	5	5	3	4
Woman	46-55	1	1	1	1	1	2	1	2	2	1	1	2	1	2	3	2	1	2	1	3	3	2	1	3	1	2	2	1	1	2	1	1	1	1	1	1	1	1	1	1	1	1	1	2	2	1	1	2
Man	56-65	1	1	1	2	2	2	2	3	3	2	2	2	1	3	4	3	3	2	1	3	3	2	2	1	1	2	3	2	2	1	1	2	2	3	3	2	1	3	3	2	2	3	2	3	3	2	2	2
Man	18-25	2	2	1	1	1	1	1	2	1	2	2	2	1	3	3	1	1	1	2	3	2	2	1	1	2	1	1	1	1	1	2	2	1	3	2	2	2	3	3	1	2	2	2	2	3	2	3	2
Man	46-55	3	1	1	2	2	2	4	3	3	3	3	2	1	5	3	5	4	4	1	5	4	4	3	2	1	2	1	3	3	2	2	3	2	4	3	2	1	2	2	4	4	2	1	4	3	4	3	3
Woman	56-65	2	1	1	1	1	1	2	1	1	1	1	1	1	1	1	1	1	1	1	1	1	1	1	1	3	3	1	1	1	1	2	4	1	2	1	1	2	2	2	1	1	2	2	1	1	1	1	1
Woman	36-45	2	1	1	1	1	4	5	1	1	1	1	4	1	5	2	1	1	1	1	2	3	1	1	1	3	3	1	1	1	1	2	4	3	1	1	1	2	3	3	2	1	2	2	2	2	4	1	2
Man	46-55	2	2	2	3	2	2	4	3	3	3	3	4	3	5	5	4	4	5	4	4	4	4	4	4	4	4	4	5	4	4	4	5	3	4	5	5	5	4	4	4	3	3	4	5	5	5	5	5
Woman	26-35	1	1	1	1	1	2	3	2	2	3	1	3	1	3	2	2	1	2	2	3	3	2	2	1	2	2	2	2	1	1	2	2	2	2	1	2	2	2	2	3	1	2	3	3	3	4	2	3
Man	56-65	3	2	2	1	1	3	3	2	2	1	1	4	2	4	4	2	1	1	3	4	4	1	1	1	2	3	3	1	1	3	2	3	3	1	1	2	2	4	4	1	1	1	2	4	4	1	1	1
Woman	56-65	1	1	2	5	5	2	1	2	2	2	2	2	1	5	5	5	5	5	2	5	5	5	5	5	4	5	5	5	5	2	2	5	5	5	5	5	2	3	5	5	5	1	2	5	5	5	5	2
Man	36-45	3	2	2	3	2	2	3	3	4	4	4	3	2	4	5	4	4	3	1	5	5	5	4	4	3	4	4	3	4	3	4	5	4	4	4	4	1	4	3	3	3	3	2	5	5	5	5	5
Woman	46-55	1	2	2	2	3	2	4	2	2	3	1	2	1	3	3	2	1	2	2	3	2	4	1	2	3	3	3	3	2	2	4	3	2	2	1	2	2	3	3	2	1	2	3	3	3	4	2	2
Man	26-35	1	1	1	1	1	1	2	2	2	3	3	2	1	1	1	1	1	1	5	5	2	2	1	3	2	1	4	1	2	1	2	1	1	1	1	1	1	2	2	2	1	3	1	1	2	1	1	1
Man	+65	1	1	1	3	3	3	1	3	3	3	3	3	1	3	3	3	2	2	1	3	3	3	2	2	1	3	3	3	3	3	1	1	1	2	1	2	1	3	2	3	3	3	1	4	4	4	4	4
Man	36-45	1	1	1	1	1	3	1	3	4	1	1	3	1	4	3	1	2	1	1	4	3	5	2	3	1	2	2	3	2	1	1	3	2	4	2	1	1	5	2	3	1	1	1	2	3	2	1	2
Man	18-25	3	1	1	2	1	4	4	3	3	3	2	2	1	5	5	2	1	4	1	4	4	3	1	4	3	5	4	2	3	4	2	4	3	4	3	2	2	4	3	4	2	3	2	5	5	4	3	3
Woman	36-45	1	1	1	4	3	2	4	2	1	4	2	2	1	5	5	3	3	4	3	5	5	1	2	3	3	5	4	4	3	4	1	1	1	4	2	1	2	4	4	4	2	1	3	4	4	4	3	2
Woman	36-45	1	1	1	1	1	3	1	3	3	3	3	3	1	2	3	3	3	3	1	5	5	5	3	5	1	5	5	5	5	5	1	5	4	5	4	4	1	5	5	5	1	3	1	5	5	5	5	5
Woman	56-65	3	3	3	2	2	1	4	2	1	1	1	1	1	3	2	4	4	2	1	4	5	5	4	1	1	4	4	4	3	2	1	5	4	4	5	3	1	4	1	4	4	3	1	1	1	1	1	2
Man	26-35	1	1	1	1	1	1	1	1	1	1	1	1	1	4	4	4	1	4	1	4	4	4	1	4	1	1	1	1	1	1	1	3	3	4	1	3	1	5	5	5	1	5	1	4	2	4	1	4
Man	36-45	2	2	1	1	1	3	3	2	2	1	1	3	3	4	4	3	1	4	2	5	5	2	1	4	2	4	3	1	1	2	2	2	1	1	1	2	3	4	4	1	1	3	4	4	5	1	1	4
Man	56-65	1	1	1	1	1	1	2	2	2	3	2	2	1	2	2	3	3	2	1	4	3	4	4	2	1	2	2	4	4	2	1	2	2	3	3	2	1	2	2	3	3	2	1	2	2	3	3	2
Man	56-65	1	1	1	1	1	1	2	4	1	1	1	3	1	3	1	1	1	2	1	4	1	2	2	4	1	2	1	2	1	2	2	3	1	3	1	4	1	3	1	1	1	1	2	3	1	1	1	2
Woman	46-55	1	1	3	5	5	2	1	5	5	5	5	5	1	5	5	5	5	5	1	5	5	5	5	5	1	3	3	3	3	3	1	5	5	5	5	5	1	5	5	5	5	5	1	5	5	5	5	5
Woman	56-65	2	1	1	1	1	2	2	2	1	1	1	1	1	1	1	1	1	1	1	3	2	1	1	2	1	3	3	1	1	1	2	2	2	1	1	3	1	1	2	1	1	1	1	4	4	1	1	2
Woman	46-55	1	1	1	2	2	2	5	5	5	4	3	5	3	5	5	3	4	5	2	5	5	3	1	2	4	5	5	5	4	3	4	5	5	4	3	3	3	5	5	3	1	1	5	5	5	4	3	3
Woman	56-65	5	5	3	1	1	5	5	5	5	1	1	5	5	5	3	1	1	5	5	5	5	1	1	5	5	5	5	1	1	5	5	5	5	1	1	4	5	5	5	1	1	5	5	5	5	3	1	5
Woman	26-35	2	1	1	3	1	1	5	4	3	3	1	5	4	5	5	5	2	4	5	5	5	3	2	4	5	5	5	3	2	2	5	4	4	3	2	2	5	5	5	3	2	5	5	5	5	5	2	3
Woman	36-45	1	1	1	1	1	1	1	4	4	1	1	3	1	2	2	1	1	1	1	3	3	1	1	1	1	3	3	1	1	3	1	1	1	1	1	1	2	3	3	1	1	3	1	1	1	1	1	1
Woman	46-55	1	1	1	1	1	1	2	3	3	1	1	3	1	4	4	1	1	4	1	4	4	1	1	3	3	4	4	1	1	4	2	3	3	1	1	2	2	4	4	1	1	3	2	3	3	1	1	2
Woman	46-55	1	1	1	3	2	1	1	1	1	3	2	1	1	3	3	1	1	1	1	3	5	3	2	3	2	1	1	3	2	1	1	2	2	3	2	2	1	4	4	2	1	1	1	1	1	3	2	1
Man	+65	5	2	2	2	1	2	4	4	4	3	3	3	1	3	2	2	3	2	2	3	2	2	3	2	4	4	4	3	3	3	3	3	3	4	3	2	2	3	3	2	3	2	5	5	5	3	4	3
Woman	36-45	1	1	1	1	1	1	2	1	1	1	1	1	1	5	5	1	1	5	2	5	5	1	1	5	2	4	4	1	1	1	4	4	3	2	1	4	2	4	4	1	1	4	1	1	1	1	1	1
Woman	56-65	1	1	1	1	1	2	1	3	1	1	1	2	1	5	2	1	1	1	1	5	2	1	1	1	1	5	1	1	1	1	1	5	2	1	1	2	1	5	2	1	1	2	1	3	2	1	1	2
Woman	46-55	3	1	1	2	1	2	5	5	5	5	3	5	1	5	5	5	2	4	1	4	4	4	3	2	4	4	3	4	2	2	4	4	3	4	2	4	3	4	4	4	3	4	4	3	3	4	2	3
Woman	46-55	1	1	1	3	2	2	3	3	4	4	3	4	1	4	4	4	3	4	1	4	5	5	3	4	2	3	2	3	2	3	3	3	3	3	2	2	1	3	3	3	2	3	1	4	4	4	3	4
Woman	46-55	4	1	1	1	1	1	3	1	1	1	1	1	1	3	3	1	1	1	1	3	1	1	1	1	1	3	2	1	1	1	2	2	1	1	1	1	1	3	1	1	1	1	1	2	2	1	1	1
Woman	36-45	4	2	1	1	1	1	3	3	2	1	1	2	1	3	3	1	1	1	1	2	2	3	2	1	2	3	2	4	2	3	2	2	2	1	1	1	1	3	3	4	2	3	1	3	3	3	1	3
Woman	26-35	1	2	2	1	1	2	4	5	4	3	1	5	3	4	4	1	1	4	5	5	5	3	1	5	2	2	2	1	1	2	2	1	1	2	2	1	3	4	3	3	1	2	5	4	3	1	3	5
Woman	56-65	2	2	1	1	1	2	2	1	1	1	2	3	1	5	5	4	4	4	1	4	4	5	4	4	1	4	4	4	2	3	1	4	4	5	3	4	1	4	4	5	5	4	1	2	2	5	5	2
Man	26-35	2	2	2	2	2	2	2	2	2	2	2	2	2	2	2	2	2	2	2	2	2	2	2	2	2	4	3	3	2	2	2	2	2	2	2	2	2	2	2	2	2	2	2	2	2	2	2	2
Man	36-45	1	1	1	1	1	1	1	1	1	1	1	1	1	3	3	3	1	3	1	3	3	1	1	3	1	2	2	2	2	2	1	1	1	1	1	1	1	3	3	4	1	3	1	3	3	1	1	3
Woman	26-35	1	1	1	1	1	1	1	3	3	3	2	2	1	4	3	2	2	2	1	3	1	1	1	1	1	2	2	3	3	2	1	4	3	3	3	2	1	1	2	2	2	2	1	3	3	5	5	1
Woman	36-45	3	3	3	3	3	3	3	3	3	3	3	3	3	3	3	3	3	3	3	3	3	3	3	3	5	4	2	4	3	3	1	4	1	1	1	1	3	3	3	3	3	3	3	3	3	3	3	3
Woman	36-45	1	1	1	1	1	3	4	4	4	3	3	3	2	3	4	2	2	2	2	3	3	2	2	2	2	3	3	2	1	1	2	2	2	2	2	2	2	3	3	3	1	3	3	3	3	4	3	3
Woman	18-25	1	1	1	1	1	1	4	1	1	1	1	1	1	3	3	3	1	3	1	3	3	3	1	3	1	2	2	1	1	1	3	2	2	2	1	2	1	2	2	2	1	2	1	2	2	2	2	2
Woman	56-65	3	1	1	1	1	2	2	2	2	2	2	2	1	5	5	5	4	3	1	5	5	5	5	3	3	3	2	3	2	1	3	2	2	3	2	3	1	5	3	4	4	3	1	4	3	4	3	3
Man	+65	3	1	1	3	4	2	4	2	2	2	3	3	1	2	2	3	3	2	2	4	4	4	3	3	4	2	2	4	4	3	4	2	2	4	3	3	3	2	2	4	3	2	3	4	3	4	4	4
Woman	36-45	2	2	1	1	1	2	1	1	1	3	3	1	1	3	3	3	1	1	1	1	1	1	1	1	1	1	2	2	2	1	1	3	3	3	3	1	1	3	3	2	2	3	1	3	3	3	1	1
Woman	56-65	3	1	1	1	1	1	2	1	1	1	1	1	2	3	3	2	1	2	1	1	1	1	1	1	3	4	4	3	1	2	4	2	2	1	1	1	1	1	1	1	1	1	1	3	3	3	3	3
Woman	46-55	1	1	1	1	1	1	2	5	5	2	2	5	1	2	1	1	1	1	1	2	2	1	1	1	1	3	3	1	1	5	1	3	3	1	1	5	1	4	4	1	1	5	1	3	2	1	1	3
Man	56-65	1	1	1	2	2	2	3	3	3	2	2	3	3	4	3	2	2	2	3	4	3	2	2	2	2	3	2	2	2	2	4	4	3	2	2	3	2	3	3	2	2	3	2	3	3	2	2	2
Woman	46-55	1	3	2	3	2	4	2	4	2	3	2	4	1	1	1	1	1	1	1	1	1	2	1	1	1	4	1	2	2	4	2	2	2	2	2	2	2	2	2	3	2	3	1	3	2	3	2	3
Man	46-55	1	2	2	2	2	2	1	2	2	2	2	2	1	5	5	5	5	5	1	4	4	4	4	4	1	5	5	5	5	5	1	3	3	3	3	3	1	5	5	5	5	3	1	4	4	5	5	5
Man	46-55	2	2	2	3	1	5	5	4	3	2	1	4	2	5	5	3	1	1	2	5	5	2	1	2	3	5	4	3	1	3	3	4	4	4	2	3	4	4	4	2	1	1	2	4	4	4	2	2
Woman	56-65	1	1	1	1	1	1	2	1	1	1	1	1	1	4	4	3	2	2	1	5	5	2	1	3	1	4	4	2	1	3	1	1	1	1	1	2	1	5	5	3	1	4	1	2	2	2	1	1
Woman	36-45	1	1	1	1	2	2	1	2	2	2	2	2	1	2	2	2	2	2	1	3	2	3	3	3	1	2	2	3	3	2	1	1	1	2	1	2	1	1	1	1	3	3	1	1	1	2	2	2
Man	36-45	2	1	1	1	1	1	4	1	1	3	2	2	2	4	4	3	3	2	1	1	1	1	1	1	2	2	1	1	1	1	2	3	2	3	2	3	1	3	3	3	2	1	2	3	3	4	4	3
Man	46-55	1	1	1	1	1	2	4	3	2	3	2	3	2	5	5	4	2	4	2	5	5	4	2	2	4	5	5	3	1	3	3	3	2	2	3	2	3	5	5	3	2	3	3	4	4	2	2	2
Man	+65	3	1	1	1	1	1	2	1	1	1	1	1	1	4	3	4	3	3	2	3	3	3	1	2	2	2	2	2	2	2	3	2	2	2	2	2	2	3	3	2	1	3	2	3	2	3	2	3
Man	46-55	1	1	1	1	1	1	3	3	3	3	3	3	5	5	5	5	5	5	5	5	5	5	5	5	5	5	5	5	5	5	3	3	3	3	3	3	5	5	5	5	5	5	3	5	5	3	5	3
Man	46-55	1	2	2	1	1	1	1	4	4	1	1	3	1	2	3	1	1	2	1	4	4	1	1	3	1	2	2	1	1	2	1	3	3	1	1	3	1	3	4	1	1	3	1	2	2	1	1	1
Woman	26-35	2	1	1	1	2	2	3	2	2	2	2	2	3	3	3	1	1	1	3	4	4	2	1	3	3	3	3	1	1	1	4	2	2	3	1	1	3	2	1	1	1	1	3	1	1	1	1	1
Man	46-55	1	1	1	1	1	3	1	2	1	1	1	2	1	4	3	1	1	4	1	4	4	1	1	4	1	3	3	1	1	3	1	3	3	1	1	3	1	3	3	1	1	2	1	3	3	1	1	2
Woman	+65	4	1	1	1	1	1	2	1	1	1	1	1	1	4	1	3	1	1	1	4	1	1	1	1	2	1	1	2	1	1	3	3	1	2	1	1	1	4	1	1	1	1	1	1	1	1	1	1
Woman	56-65	3	2	2	2	1	3	1	4	4	4	3	3	1	4	4	2	3	3	1	4	4	2	2	2	2	3	3	2	2	3	1	2	2	2	2	2	2	3	3	2	1	3	3	5	5	4	1	4
Man	46-55	2	1	2	1	1	4	2	4	4	1	1	5	2	4	3	1	1	1	2	5	5	1	1	3	2	5	4	1	1	2	2	3	2	1	1	1	2	5	5	1	1	3	2	4	3	1	1	1
Woman	46-55	1	3	3	5	3	3	1	3	3	3	3	3	1	5	5	5	5	4	1	5	5	5	4	4	1	5	5	5	3	3	1	4	4	4	3	3	1	1	1	1	1	1	1	3	3	3	3	3
Woman	+65	1	1	1	1	1	1	1	1	1	1	1	1	1	3	1	1	1	1	1	3	2	1	1	1	1	3	2	2	1	2	1	2	2	2	1	1	1	1	1	1	1	1	1	1	1	1	1	1
Man	46-55	1	1	1	1	1	2	1	2	1	1	1	3	1	2	2	1	1	2	1	3	3	2	1	2	1	3	3	3	2	4	1	3	2	2	1	3	1	3	3	2	1	3	1	2	2	2	2	3
Woman	46-55	1	3	3	5	3	3	1	3	3	3	3	3	1	5	5	5	5	4	1	5	5	5	4	4	1	5	5	5	3	3	1	4	4	4	3	3	1	1	1	1	1	1	1	3	3	3	3	3
Man	46-55	2	2	2	2	2	4	2	4	3	3	3	5	2	5	4	5	3	4	1	5	5	5	4	4	1	4	4	3	3	4	2	4	3	3	4	4	2	5	4	4	3	4	2	4	4	3	3	4
Woman	46-55	1	1	1	1	1	2	3	2	2	1	1	2	1	2	1	1	1	1	1	2	1	1	1	1	2	2	2	2	1	1	1	1	1	1	1	1	1	2	2	2	1	1	1	2	2	2	1	1
Woman	46-55	1	1	1	1	1	1	1	5	2	1	1	3	1	5	2	1	1	1	1	5	4	4	4	1	1	4	3	2	2	2	1	3	1	1	1	1	3	5	5	3	1	3	1	5	3	2	1	2
Woman	46-55	2	5	2	4	3	5	5	5	5	3	3	5	2	5	5	5	3	3	3	5	5	5	3	5	4	4	3	5	3	4	4	5	4	3	2	3	3	5	5	3	2	3	3	4	5	3	2	5
Woman	56-65	4	1	1	1	1	2	3	2	2	2	1	2	1	5	3	3	4	3	1	5	4	3	4	3	1	3	3	2	2	2	1	3	3	2	2	2	1	5	3	3	2	2	1	3	3	3	4	3
Woman	46-55	1	3	3	5	3	3	1	3	3	3	3	3	1	5	5	5	5	4	1	5	5	5	4	4	1	5	5	5	3	3	1	4	4	4	3	3	1	1	1	1	1	1	1	3	3	3	3	3
Woman	36-45	1	4	2	1	1	3	1	4	3	1	1	3	1	4	4	1	1	4	1	4	4	1	1	3	1	4	4	1	1	3	1	4	3	1	1	3	1	4	4	1	1	4	1	3	3	1	1	2
Woman	46-55	1	1	1	1	1	2	1	1	2	2	2	2	1	4	1	2	1	4	1	3	3	4	4	5	2	1	1	1	1	1	1	2	1	1	1	2	2	3	2	1	1	3	1	4	3	4	4	4
Man	18-25	1	1	1	3	1	4	3	5	4	4	5	5	2	5	5	3	4	1	3	5	5	4	4	3	4	5	4	2	3	3	4	5	4	5	5	5	4	5	5	3	2	2	3	5	4	4	5	3
Woman	56-65	1	1	1	3	3	1	1	1	1	3	3	1	1	1	1	3	3	1	1	1	1	3	3	1	1	1	1	3	3	1	1	1	1	3	3	1	1	1	1	3	3	1	1	1	1	3	3	1
Woman	56-65	1	1	1	1	1	1	3	2	2	2	1	2	2	4	3	3	2	3	3	3	3	3	2	2	2	2	2	2	1	2	4	1	1	3	1	2	3	2	2	3	2	2	2	3	2	3	3	2
Man	56-65	2	1	1	3	3	1	4	3	3	4	4	3	3	5	5	5	5	4	3	5	5	5	5	5	3	5	5	5	5	4	4	5	4	5	5	4	3	5	5	5	5	5	4	5	5	5	5	4
Woman	36-45	2	2	2	4	4	4	5	4	4	5	5	5	1	5	5	3	3	2	1	5	5	3	3	2	5	3	3	5	5	4	4	4	4	5	5	3	5	4	4	3	3	2	1	3	3	5	5	4
Man	36-45	1	2	2	1	1	2	3	3	2	2	2	2	2	5	5	2	2	2	2	5	5	2	2	2	3	3	4	3	2	2	4	5	5	5	3	2	3	4	4	3	2	2	4	5	5	5	3	2
Man	+65	1	3	1	1	2	1	1	3	1	2	2	1	1	2	2	5	5	1	1	2	2	2	2	1	1	2	2	2	2	1	1	2	2	3	3	1	1	2	2	3	3	1	1	2	2	2	2	1
Woman	26-35	2	2	2	2	2	2	2	5	3	4	5	3	2	2	2	2	2	2	2	2	2	2	2	2	3	3	3	3	3	3	2	2	2	2	2	2	1	3	3	1	5	3	2	2	2	2	2	2
Woman	36-45	1	2	2	1	1	1	4	4	4	5	4	4	2	1	2	1	2	1	1	1	1	1	1	1	1	1	1	1	1	1	2	1	3	3	3	2	3	2	2	1	1	2	2	1	3	2	1	2
Woman	36-45	1	1	1	1	1	1	1	2	2	1	1	2	1	3	3	1	1	3	1	3	3	1	1	3	1	2	2	1	1	2	1	2	2	1	1	2	1	2	2	1	1	2	1	3	3	1	1	3
Man	26-35	3	2	2	3	3	3	3	4	4	3	3	3	3	4	4	3	3	3	3	4	3	3	3	3	3	4	4	3	3	3	3	4	4	3	3	3	3	4	4	3	3	3	3	4	4	3	3	3
Woman	26-35	1	1	1	1	1	3	3	3	3	2	1	4	1	5	3	2	2	2	2	5	4	4	3	1	3	4	3	3	1	1	4	5	3	5	1	3	1	5	3	3	3	2	2	4	2	4	3	2
Woman	36-45	1	1	1	1	1	1	1	1	1	1	1	1	1	5	5	1	2	3	1	4	4	1	1	1	1	4	4	1	3	1	1	1	1	1	1	1	1	4	4	1	2	1	1	4	4	1	1	1
Woman	46-55	2	1	1	2	3	1	5	3	3	3	3	3	3	3	2	2	2	1	3	3	3	2	2	1	2	2	2	3	3	2	4	2	2	2	2	1	4	3	2	1	2	1	3	3	3	3	3	3
Man	46-55	3	1	1	1	1	1	3	1	1	1	1	1	1	4	4	1	1	1	2	3	1	1	1	1	2	1	1	1	1	1	2	2	1	1	1	1	2	3	2	1	1	1	1	3	3	1	1	3
Woman	36-45	1	4	4	1	1	3	1	1	2	1	1	3	1	4	4	1	1	1	1	4	3	1	1	1	1	4	4	1	1	1	1	4	3	1	1	1	1	4	3	1	1	1	1	5	4	3	1	2
Woman	46-55	1	2	1	1	1	2	3	3	1	1	1	3	1	5	5	4	3	3	3	4	4	3	3	3	4	4	3	3	3	2	4	3	2	1	2	2	1	4	3	3	3	3	2	5	5	5	5	5
Woman	26-35	3	2	1	2	1	1	2	3	1	3	2	3	1	5	5	2	1	2	1	5	4	2	2	2	1	4	3	2	2	1	1	3	2	2	1	1	2	4	4	2	2	2	2	4	3	2	2	2
Woman	18-25	1	3	1	1	1	2	1	4	3	3	3	4	1	4	4	3	4	4	1	5	4	3	3	4	1	5	4	3	3	4	1	4	4	3	3	4	1	5	4	3	3	4	1	5	4	3	3	4
Woman	26-35	1	1	1	1	1	1	2	4	5	1	1	4	1	5	5	1	1	5	2	5	5	1	1	4	1	3	3	1	1	3	2	4	5	1	1	5	2	2	2	1	1	1	1	4	4	1	2	4
Woman	26-35	1	1	2	1	1	1	1	4	3	1	1	4	1	2	2	1	1	1	1	2	2	1	1	1	2	3	3	1	1	2	3	2	2	1	1	2	2	2	2	1	1	1	2	2	2	1	1	1
Woman	26-35	1	2	1	1	1	3	4	2	4	3	1	4	1	5	5	4	4	4	1	5	5	2	2	3	3	3	3	4	2	3	1	3	3	4	5	2	1	4	4	2	2	3	4	4	4	3	3	2
Woman	36-45	1	1	1	1	1	1	1	1	1	1	1	1	1	1	1	1	1	1	1	1	1	1	1	1	1	1	1	1	1	1	1	1	1	1	1	1	1	1	1	1	1	1	1	1	1	1	1	1
Woman	36-45	2	2	2	2	1	2	1	3	3	4	5	3	1	3	3	2	2	1	1	1	1	1	1	1	1	1	1	1	1	1	2	2	2	2	2	2	2	1	2	2	1	2	5	4	4	5	4	1
Man	46-55	1	1	2	2	2	3	5	4	3	1	1	3	1	5	5	3	4	3	1	5	5	4	3	2	1	4	4	3	4	2	1	5	5	3	3	3	1	5	5	4	2	3	4	5	4	4	4	3
Woman	36-45	2	4	2	2	2	3	1	5	5	5	5	5	1	1	1	1	1	1	3	3	3	3	3	3	2	2	2	2	1	1	2	2	2	2	2	2	1	4	4	1	1	1	2	3	3	3	3	3
Woman	18-25	1	1	1	1	1	1	1	1	1	1	1	1	2	3	2	3	2	2	2	4	4	4	4	4	3	4	4	4	3	4	1	1	1	3	2	1	3	4	4	4	5	4	2	3	2	5	4	2
Man	56-65	2	3	2	2	2	2	5	3	2	1	1	3	2	3	3	1	1	3	1	2	3	1	1	2	3	3	3	1	1	3	3	3	2	1	1	3	3	4	4	1	1	3	3	3	2	1	1	3
Each line is a subject.
Each image (01 - 46) has 6 responses, 1 for category.
[truncated: 228 more columns]
