# Supplementary material for: The attributes of the images representing the SARS-CoV-2 coronavirus affect people’s perception of the virus
Source: PLoS One. 2021 Aug 25;16(8):e0253738. doi: 10.1371/journal.pone.0253738 (PMC8386876; doi:10.1371/journal.pone.0253738)
Supplement: S2 Data — (XLSX) [file pone.0253738.s005.xlsx]

## Sheet: Hoja1
		Supplementary information. Characteristics of the stimuli
		Image	Colour	Black and white	2D	3D	Photography	Illustration
		01	1			1		1
		02	1			1		1
		03		1	1		1
		04		1	1		1
		05	1		1		1
		06	1		1		1
		07	1		1		1
		08	1		1		1
		09	1			1		1
		10	1			1		1
		11	1			1	1
		12	1			1		1
		13	1			1		1
		14	1		1		1
		15	1		1		1
		16	1			1		1
		17	1			1		1
		18	1		1			1
		19	1			1		1
		20	1			1	1
		21	1		1			1
		22	1			1		1
		23	1			1		1
		24	1		1		1
		25	1			1		1
		26	1			1		1
		27	1			1		1
		28	1		1		1
		29	1			1		1
		30		1	1		1
		31		1	1		1
		32		1	1		1
		33	1			1		1
		34	1			1		1
		35	1		1			1
		36	1		1		1
		37	1			1		1
		38	1			1		1
		39	1			1		1
		40	1			1		1
		41	1		1		1
		42		1	1		1
		43		1		1		1
		44	1		1			1
		45	1		1			1
		46	1			1		1
		TOTAL	39	7	21	25	18	28
